# Supplementary material for: HIV proviral DNA integration can drive T cell growth ex vivo
Source: Proc Natl Acad Sci U S A. 2020 Dec 14;117(52):32880–2. doi: 10.1073/pnas.2013194117 (PMC7777207; doi:10.1073/pnas.2013194117)
Supplement: Supplementary File [file pnas.2013194117.sd01.xlsx]

## Sheet: Sheet1
	Summary of Integration sites
			Donor 1						Donor 2
			Day 3	Day 15	Day 23	Dayv42	Day 57	Total	Day 3	Day 15	Day 23	Day 42	Day 57	Total
	All sites	Rep 1	3170	10277	20089	9751	16582		10646	19616	45010	33496	66821
		Rep 2	4463	10428	20751	14563	19114		12855	17513	46494	33165	67324
		Re9 3	3201	11831	25670	12499	19790		9060	28625	40683	30386	62997
		Total All	10834	32536	66510	36813	55486	202179	32561	65754	132187	97047	197142	524691
	Unique Sites	Rep 1	3089	9901	18961	9155	14050		10432	18968	42417	31007	52322
		Rep 2	4383	9760	19499	13644	16056		12599	16941	43734	31118	52741
		Rep 3	3201	11498	23850	11695	16448		8905	26577	38414	28861	49851
		Total Unique	10673	31159	62310	34494	46554	185190	31936	62486	124565	90986	154914	464887
