# Supplementary material for: HIV proviral DNA integration can drive T cell growth ex vivo
Source: Proc Natl Acad Sci U S A. 2020 Dec 14;117(52):32880–2. doi: 10.1073/pnas.2013194117 (PMC7777207; doi:10.1073/pnas.2013194117)
Supplement: Supplementary File [file pnas.2013194117.sd02.xlsx]

## Sheet: STAT 3 vs all other breakpo (2)
	All Sites with >9 Breakpoints at any Time											Summary
Donor	Rep	Chr	Integration Site	Gene	Provirus Orientation	Breakpoints Day 3	Breakpoints Day 13	Breakpoints Day 21	Breakpoints Day 42	Breakpoints Day 57			Breakpoints Day 3	Breakpoints Day 13	Breakpoints Day 21	Breakpoints Day 42	Breakpoints Day 57	Normalized Ratio D57/D42	Relative Growth Rates
1	1	4	36210754	ARAP2	+			2	2	10		Total not in STAT3	1	40	219	765	1084	0.750822	0.981076
1	1	8	36210754	PDE7A	+			1	1	34		Total in STAT3	0	0	8	22	449	10.8142	1.17201
1	1	11	68667582	MRPL21	-			5	11	47		Total Breakpoints	43395	98290	198697	133860	252628	1.17544	1.01083
1	1	17	40491590	STAT3	-				1	10		Unique Integration sites	42609	93645	186875	125480	201468	1	1
1	1	17	40498352	STAT3	-			1	8	36
1	1	17	40498487	STAT3	-			2		27
1	2	17	40498405	STAT3	-				1	46
1	3	1	40328059	TRIT1	+					14
1	3	5	94044396	MCTP1	-			2	1	22
1	3	17	40498352	STAT3	-			1	2	23
1	3	17	74218643	RNF157	+	1			1	10
2	1	1	28391340	EYA3	+					10
2	1	1	28764419	PHACTR4	-				11	2
2	1	2	1296280	SNTG2	-			5	28	10
2	1	3	1296280	EFHB	-		1	6	22	7
2	1	3	128472883	RAB7A	-				23	2
2	1	3	165118579	none	-				29	10
2	1	3	183731640	ABCC5	-				30	7
2	1	4	6883376	KIAA0232	-				23	21
2	1	5	132045023	KIF3A	-				1	10
2	1	7	23563699	TRA2A	+					10
2	1	7	44919647	PURB	+			15	20	4
2	1	7	124491804	POT1	+			1	1	54
2	1	8	1724741	CLN8	+		1	2	14	8
2	1	8	48723133	PRKDC	+				56	24
2	1	8	124537553	FBXO32	+		1	4	22	4
2	1	9	6818009	KDM4C	-			6	5	10
2	1	9	139711198	RABL6	-					10
2	1	11	62502758	TTC9C	-					10
2	1	11	67181250	none	+				18	2
2	1	12	68549519	IFNG	+			2	2	13
2	1	12	83448186	TMTC2	+			5	12	13
2	1	12	123702850	MPHOSPH9	+				14	0
2	1	15	43362859	UBR1	+			2	3	14
2	1	16	67610930	CTCF	-		1	5	10	8
2	1	17	35991123	DDX52	+			1	53	15
2	1	17	40498102	STAT3	-				0	48
2	1	17	40498352	STAT3	-			2	4	30
2	1	17	79246767	SLC38A10	-			1	16	29
2	1	17	79257775	SLC38A10	+			1	23	4
2	1	18	9507452	RALBP1	-			3	3	23
2	1	19	40021651	none	-		2	11	13	9
2	1	19	42367404	RPS19	-					12
2	1	20	57569903	NELFCD	-		5	8	14	3
2	1	21	46195808	UBE2G2	+				1	22
2	1	22	41494904	EP300	-				11
2	2	1	1621763	CDK11B	+		2	12	6	1
2	2	2	27587554	EIF2B4	+		1	20	13	2
2	2	2	48737681	PPP1R21	-				1	13
2	2	2	191773475	GLS	+					17
2	2	4	2234624	HAUS3				4	3	74
2	2	4	185386623	IRF2	+			1		13
2	2	6	38485328	BTBD9	-		12	14	3	2
2	2	7	5784115	RNF216	+			1	12	4
2	2	8	77992294	none	+				12	2
2	2	8	145153654	SHARPIN	-			7	13	16
2	2	8	145749784	LRRC24	+			3	23	12
2	2	9	26920010	PLAA	-					11
2	2	9	80000447	VPS13A	-				8	56
2	2	9	95045980	IARS	-				1	11
2	2	9	139316899	PMPCA	+				10	2
2	2	12	6721154	none	+			1	0	13
2	2	12	7115665	LPCAT3	+			12	12	9
2	2	12	12880396	APOLD1	+				1	15
2	2	12	131696295	none	+				10	3
2	2	13	33281697	PDS5B	+				10
2	2	13	44689238	SMIM2-AS1	+				10
2	2	14	96809231	ATG2B	+			6	10
2	2	14	102441140	DYNC1H1	+				21
2	2	15	58885087	none	-					15
2	2	16	67731781	GFOD2	-				10
2	2	17	40491686	STAT3	+					12
2	2	17	40497768	STAT3				1	1	64
2	2	17	40498204	STAT3	-					20
2	2	17	40516426	STAT3	-			1	3	55
2	2	19	30478062	URI1	+			2	2	49
2	2	19	42073684	CEACAM21	+				10	1
2	2	22	21198381	PI4KA	-			13	21	10
2	2	22	41273134	XPNPEP3	+					10
2	2	X	47339637	ZNF41	-			1		12
2	3	1	44148889	KDM4A	-			2		10
2	3	2	25515918	DNMT3A	-					10
2	3	2	69863673	AAK1	-			10	8	11
2	3	2	242235418	HDLBP	-				11	2
2	3	4	3127157	HTT	+				1	10
2	3	6	36945165	MTCH1	-					10
2	3	7	101705378	CUX1	+				10	1
2	3	9	37292376	ZCCHC7	+					11
2	3	11	214996	RIC8A	+			1		10
2	3	15	68581918	FEM1B	+					10
2	3	16	89850983	FANCA	+		14	6	1
2	3	17	40491596	STAT3	-					10
2	3	17	40491853	STAT3	-					32
2	3	17	40497772	STAT3	-				2	36
2	3	19	16722249	MED26	-				1	52
2	3	19	36211212	none	-			3	3	11
2	3	20	62615380	PRPF6	+			2	3	36
2	3	22	30522041	HORMAD2	+				1	10
2	3	X	20244748	RPS6KA3	+			10	10
					Total not in STAT3	1	40	219	765	1084
					Total in STAT3	0	0	8	22	449
